# Supplementary material for: Paternal Methionine Supplementation Alters DNA Methylation Patterns in Preimplantation Sheep Embryos
Source: Epigenomes. 2026 Jul 6;10(3):46. doi: 10.3390/epigenomes10030046 (PMC13398327; doi:10.3390/epigenomes10030046)
Supplement: Supplementary file 1 [file epigenomes-10-00046-s001.zip › Table S1.xlsx]

## Sheet: hyper_CPG_paternal_methionine_e
Chromosome	Position (ARS_UI_Ramb_3.0)	p-value	q-value	Methylation difference (%)
NW_024599830.1	83967	4.65079e-09	0.00038489	43.3354
NW_024599749.1	15034	1.64469e-07	0.00453705	36.3742
NW_024599747.1	15407	4.04941e-07	0.00837802	34.1444
NW_024599719.1	307191	5.30302e-07	0.00877735	38.3333
NW_024599747.1	15398	9.5689e-07	0.00989878	33.1707
NW_024599796.1	948	8.83743e-07	0.00989878	22.9479
NW_024599812.1	120029	7.18955e-07	0.00989878	27.9281
NW_024599805.1	95968	1.09189e-06	0.0100403	29.0565
NW_024599805.1	48988	1.21862e-06	0.010085	41.503
NW_024599719.1	38670	2.29418e-06	0.0128284	25.3939
NW_024599719.1	38679	2.10272e-06	0.0128284	24.3918
NW_024599719.1	77495	2.23551e-06	0.0128284	28.5013
NW_024599767.1	10248	2.32516e-06	0.0128284	44.0605
NW_024599805.1	71439	1.8792e-06	0.0128284	23.3751
NW_024599823.1	22788	2.62401e-06	0.0135724	32.2605
NW_024599805.1	66441	3.06888e-06	0.0149396	28.5513
chr11	922472	3.67925e-06	0.0160221	26.4022
chr19	19282	4.01061e-06	0.0160221	35.1295
NW_024599719.1	41489	3.543e-06	0.0160221	30.3771
NW_024599742.1	26798	4.06563e-06	0.0160221	29.5811
chr18	12777	4.30508e-06	0.0161946	34.5471
chr12	47058	4.50485e-06	0.0162092	37.9545
chr4	44633	7.03503e-06	0.0184636	28.6556
chr5	49717	7.20398e-06	0.0184636	23.7164
chr18	62575	5.89459e-06	0.0184636	37.2605
chr22	6815	7.58551e-06	0.0184636	20.901
NW_024599719.1	36267	6.31277e-06	0.0184636	29.182
NW_024599719.1	63556	6.00268e-06	0.0184636	30.7098
NW_024599719.1	70770	5.37944e-06	0.0184636	21.2989
NW_024599749.1	15027	6.9809e-06	0.0184636	30.4754
NW_024599771.1	1058	6.96624e-06	0.0184636	36.895
NW_024599771.1	1071	7.4795e-06	0.0184636	38.7719
NW_024599805.1	66434	6.0457e-06	0.0184636	25.5516
chr4	45176	9.93513e-06	0.0188706	34.7915
chr18	143155	8.2341e-06	0.0188706	35.0045
NW_024599719.1	16988	1.0033e-05	0.0188706	27.884
NW_024599719.1	21682	9.84298e-06	0.0188706	24.1515
NW_024599719.1	326012	9.90988e-06	0.0188706	33.3031
NW_024599720.1	47760	9.63631e-06	0.0188706	41.6192
NW_024599729.1	53784	8.67848e-06	0.0188706	29.1113
NW_024599805.1	20429	8.59224e-06	0.0188706	21.8924
NW_024599805.1	64812	9.26251e-06	0.0188706	21.4016
NW_024599805.1	77380	9.4051e-06	0.0188706	25.4406
chr18	12759	1.22485e-05	0.0204163	34.097
chr23	31534	1.16889e-05	0.0204163	20.8398
NW_024599719.1	36017	1.2001e-05	0.0204163	27.4739
NW_024599719.1	70939	1.25817e-05	0.0204163	19.8418
NW_024599762.1	12482	1.23804e-05	0.0204163	35.8653
NW_024599766.1	7727	1.25399e-05	0.0204163	23.2818
NW_024599805.1	71445	1.19336e-05	0.0204163	20.9143
NW_024599724.1	53955	1.34356e-05	0.0209793	30.5688
NW_024599805.1	69514	1.3316e-05	0.0209793	24.784
NW_024599805.1	71465	1.37265e-05	0.0210366	22.1181
NW_024599719.1	8386	1.41646e-05	0.0213133	17.3478
NW_024599719.1	41392	1.45187e-05	0.021456	42.8075
NW_024599726.1	20342	1.50607e-05	0.0218621	22.3218
NW_024599805.1	66450	1.53218e-05	0.0218621	20.4112
NW_024599771.1	987	1.56794e-05	0.0219932	23.693
NW_024599719.1	238830	1.73329e-05	0.023136	20.6446
NW_024599724.1	57009	1.68491e-05	0.023136	21.6672
NW_024599805.1	77360	1.71035e-05	0.023136	24.7464
chr22	6784	1.79545e-05	0.0232169	18.0675
NW_024599724.1	37013	1.76997e-05	0.0232169	21.0344
NW_024599719.1	4194	2.16556e-05	0.0254012	30.1698
NW_024599719.1	9829	2.12763e-05	0.0254012	28.3471
NW_024599719.1	67699	2.17923e-05	0.0254012	27.5556
NW_024599729.1	52785	2.12586e-05	0.0254012	25.1855
NW_024599745.1	14536	1.99963e-05	0.0254012	34.5513
NW_024599751.1	21285	2.03945e-05	0.0254012	18.5197
NW_024599805.1	11367	2.10059e-05	0.0254012	19.8549
NW_024599719.1	250132	2.28545e-05	0.0255594	26.1936
NW_024599719.1	332907	2.23012e-05	0.0255594	24.5744
NW_024599812.1	87687	2.27821e-05	0.0255594	24.764
chr12	158114	2.374e-05	0.025826	26.5417
NW_024599719.1	78222	2.4162e-05	0.025826	28.1575
NW_024599805.1	79911	2.46532e-05	0.025826	27.2498
NW_024599805.1	95974	2.42339e-05	0.025826	23.4369
NW_024599831.1	60111	2.43462e-05	0.025826	28.0449
NW_024599719.1	8517	2.51628e-05	0.0260303	21.7611
NW_024599805.1	61303	2.54931e-05	0.0260464	26.8515
chr18	12729	2.88336e-05	0.0266944	28.4411
chr26	20516	2.90304e-05	0.0266944	19.8315
chr26	32819	2.85747e-05	0.0266944	29.2534
NW_024599719.1	8491	2.70095e-05	0.0266944	20.0048
NW_024599719.1	14817	2.68233e-05	0.0266944	21.3226
NW_024599719.1	73196	2.78788e-05	0.0266944	20.8027
NW_024599724.1	47413	2.71481e-05	0.0266944	20.375
NW_024599734.1	31009	2.85778e-05	0.0266944	23.705
NW_024599805.1	13644	2.8242e-05	0.0266944	25.1317
NW_024599805.1	4156	2.96544e-05	0.0269686	28.9944
NW_024599719.1	264565	3.06126e-05	0.0272412	25.7375
NW_024599805.1	133081	3.0528e-05	0.0272412	25.673
chr5	54083	3.27598e-05	0.0272767	24.9247
chr12	5917	3.94945e-05	0.0272767	29.4333
NW_024599719.1	5176	3.76885e-05	0.0272767	35.5932
NW_024599719.1	15457	3.48992e-05	0.0272767	21.1381
NW_024599719.1	17726	3.13395e-05	0.0272767	17.243
NW_024599719.1	36008	3.63818e-05	0.0272767	25.7115
NW_024599719.1	38431	3.51172e-05	0.0272767	28.3391
NW_024599719.1	58721	4.00949e-05	0.0272767	32.1341
NW_024599719.1	78134	3.35991e-05	0.0272767	23.3856
NW_024599720.1	47765	3.65981e-05	0.0272767	33.4267
NW_024599720.1	58526	3.59922e-05	0.0272767	23.0384
NW_024599724.1	37007	3.62941e-05	0.0272767	22.7505
NW_024599724.1	53414	3.65415e-05	0.0272767	27.0945
NW_024599734.1	30490	3.94967e-05	0.0272767	17.927
NW_024599747.1	15189	3.90028e-05	0.0272767	32.0458
NW_024599750.1	4630	3.74838e-05	0.0272767	22.8409
NW_024599799.1	258	3.62873e-05	0.0272767	37.9331
NW_024599799.1	366	3.77433e-05	0.0272767	31.4474
NW_024599805.1	4167	3.54455e-05	0.0272767	30.1926
NW_024599805.1	14223	3.9273e-05	0.0272767	39.3293
NW_024599805.1	16233	3.21257e-05	0.0272767	23.6502
NW_024599805.1	71436	3.77684e-05	0.0272767	18.7837
NW_024599805.1	75184	3.26656e-05	0.0272767	34.1009
NW_024599812.1	119976	4.02107e-05	0.0272767	26.6491
NW_024599812.1	120015	3.93612e-05	0.0272767	21.868
NW_024599823.1	55232	3.30746e-05	0.0272767	36.6416
NW_024599831.1	60154	4.01228e-05	0.0272767	25.1146
NW_024599719.1	8376	4.25799e-05	0.0277466	17.7546
NW_024599719.1	55220	4.19979e-05	0.0277466	25.5262
NW_024599719.1	264491	4.18377e-05	0.0277466	27.3759
NW_024599733.1	37651	4.24684e-05	0.0277466	24.8604
NW_024599830.1	5045	4.22891e-05	0.0277466	28.8046
chr18	62593	4.612e-05	0.0283813	28.2234
chr23	31528	4.8355e-05	0.0283813	19.781
NW_024599719.1	14703	4.83363e-05	0.0283813	21.6924
NW_024599719.1	42984	4.63128e-05	0.0283813	27.5875
NW_024599719.1	73202	4.41845e-05	0.0283813	18.1726
NW_024599719.1	134623	4.53345e-05	0.0283813	23.696
NW_024599719.1	304628	4.55481e-05	0.0283813	25.529
NW_024599719.1	304659	4.58499e-05	0.0283813	26.4459
NW_024599720.1	52589	4.72512e-05	0.0283813	21.2308
NW_024599724.1	165102	4.47468e-05	0.0283813	32.3925
NW_024599726.1	42086	4.71024e-05	0.0283813	26.1497
NW_024599749.1	5854	4.70948e-05	0.0283813	44.3815
NW_024599805.1	74891	4.81916e-05	0.0283813	32.7412
NW_024599823.1	63267	4.82794e-05	0.0283813	20.6215
NW_024599805.1	61328	4.91716e-05	0.0286574	27.0299
NW_024599719.1	162356	5.01338e-05	0.0288123	33.5703
NW_024599724.1	48209	5.00572e-05	0.0288123	20.4027
chr11	866121	5.43643e-05	0.029018	21.1302
chr11	904461	5.57285e-05	0.029018	16.3008
chr12	49994	5.67998e-05	0.029018	32.5312
chr22	6806	5.56803e-05	0.029018	19.6204
chr26	36582	5.67085e-05	0.029018	23.7906
NW_024599719.1	9836	5.55852e-05	0.029018	27.7589
NW_024599719.1	165057	5.19856e-05	0.029018	31.7708
NW_024599719.1	182715	5.65258e-05	0.029018	26.7936
NW_024599719.1	250007	5.50872e-05	0.029018	31.0003
NW_024599720.1	58272	5.60259e-05	0.029018	19.2886
NW_024599734.1	30916	5.40637e-05	0.029018	23.7084
NW_024599758.1	6422	5.54112e-05	0.029018	19.8006
NW_024599796.1	981	5.24341e-05	0.029018	22.2141
NW_024599799.1	278	5.67756e-05	0.029018	34.22
NW_024599805.1	14214	5.5658e-05	0.029018	32.3232
NW_024599805.1	20376	5.68032e-05	0.029018	20.1196
NW_024599812.1	83145	5.17032e-05	0.029018	19.5678
chr20	28580	6.09352e-05	0.0291496	26.6425
chr22	5137	5.99445e-05	0.0291496	21.2199
NW_024599719.1	15754	5.77531e-05	0.0291496	21.3582
NW_024599719.1	62300	5.91399e-05	0.0291496	21.9783
NW_024599719.1	119149	5.91292e-05	0.0291496	18.8194
NW_024599720.1	39020	6.06151e-05	0.0291496	23.554
NW_024599724.1	47396	6.04569e-05	0.0291496	19.6647
NW_024599761.1	697	6.08966e-05	0.0291496	29.9854
NW_024599812.1	91165	6.07311e-05	0.0291496	25.968
NW_024599812.1	120040	5.93519e-05	0.0291496	24.6872
NW_024599747.1	19887	6.20976e-05	0.0295349	26.0032
chr2	249984503	8.00439e-05	0.0301313	28.1553
chr5	49644	6.54328e-05	0.0301313	18.3401
chr12	50412	8.17927e-05	0.0301313	23.5828
chr15	11396	7.65675e-05	0.0301313	20.7043
chr23	29226	7.84867e-05	0.0301313	22.8266
chr23	52480	8.28617e-05	0.0301313	25.8125
chr26	5676	7.83182e-05	0.0301313	22.0029
chr26	36551	6.81804e-05	0.0301313	16.3016
NW_024599719.1	3306	8.07492e-05	0.0301313	27.536
NW_024599719.1	8128	6.9594e-05	0.0301313	19.6191
NW_024599719.1	8148	7.80179e-05	0.0301313	17.4244
NW_024599719.1	10815	7.37971e-05	0.0301313	21.1174
NW_024599719.1	10846	7.02577e-05	0.0301313	19.008
NW_024599719.1	10928	7.68942e-05	0.0301313	19.5508
NW_024599719.1	21646	7.86631e-05	0.0301313	24.6061
NW_024599719.1	38408	7.78362e-05	0.0301313	25.2982
NW_024599719.1	41496	7.00268e-05	0.0301313	27.0686
NW_024599719.1	42993	6.75602e-05	0.0301313	26.073
NW_024599719.1	65475	7.5619e-05	0.0301313	21.8701
NW_024599719.1	65536	6.72543e-05	0.0301313	24.9205
NW_024599719.1	67296	6.64487e-05	0.0301313	21.8229
NW_024599719.1	162614	8.35121e-05	0.0301313	21.1828
NW_024599719.1	263831	7.91849e-05	0.0301313	22.675
NW_024599719.1	268427	8.07603e-05	0.0301313	29.0921
NW_024599719.1	283271	7.89129e-05	0.0301313	21.3047
NW_024599719.1	304649	7.67334e-05	0.0301313	24.452
NW_024599720.1	37698	8.10665e-05	0.0301313	27.709
NW_024599723.1	37584	6.46457e-05	0.0301313	32.5168
NW_024599724.1	44835	7.44409e-05	0.0301313	22.965
NW_024599724.1	53293	8.28569e-05	0.0301313	22.3851
NW_024599724.1	53324	7.54242e-05	0.0301313	19.2481
NW_024599724.1	56972	7.00625e-05	0.0301313	21.7914
NW_024599724.1	57003	6.5922e-05	0.0301313	21.2431
NW_024599724.1	84204	7.36447e-05	0.0301313	20.0668
NW_024599724.1	236611	8.37407e-05	0.0301313	24.0203
NW_024599726.1	49670	8.1924e-05	0.0301313	33.1793
NW_024599726.1	57655	8.08909e-05	0.0301313	30.265
NW_024599729.1	52806	8.31762e-05	0.0301313	22.5648
NW_024599733.1	14892	7.96259e-05	0.0301313	25.3493
NW_024599745.1	475	8.19306e-05	0.0301313	26.5461
NW_024599757.1	717	7.70045e-05	0.0301313	28.4294
NW_024599757.1	4854	8.17316e-05	0.0301313	27.8048
NW_024599771.1	1048	7.15657e-05	0.0301313	25.9027
NW_024599772.1	470	7.56172e-05	0.0301313	31.9697
NW_024599778.1	6357	6.99063e-05	0.0301313	35.7802
NW_024599799.1	293	7.29082e-05	0.0301313	36.7131
NW_024599805.1	14280	8.23278e-05	0.0301313	28.6311
NW_024599805.1	15971	7.18539e-05	0.0301313	24.1949
NW_024599805.1	20422	7.19679e-05	0.0301313	19.3093
NW_024599805.1	71448	7.05643e-05	0.0301313	20.7805
NW_024599805.1	82349	6.82545e-05	0.0301313	32.1617
NW_024599812.1	88787	7.21e-05	0.0301313	16.9999
NW_024599812.1	183893	8.22509e-05	0.0301313	26.8033
NW_024599830.1	5278	8.01094e-05	0.0301313	28.8564
NW_024599830.1	52354	7.74677e-05	0.0301313	24.0437
NW_024599830.1	83987	6.86407e-05	0.0301313	30.4002
NW_024599719.1	68478	8.49178e-05	0.0304226	21.6447
NW_024599724.1	53808	8.66828e-05	0.0309211	20.8371
chr5	49708	9.19688e-05	0.0313665	21.2798
NW_024599719.1	38689	8.99979e-05	0.0313665	18.913
NW_024599719.1	246559	9.13506e-05	0.0313665	26.8965
NW_024599719.1	246662	8.94014e-05	0.0313665	26.571
NW_024599720.1	37403	9.06858e-05	0.0313665	21.6509
NW_024599720.1	38206	9.28586e-05	0.0313665	28.9232
NW_024599720.1	39281	9.22468e-05	0.0313665	20.1713
NW_024599749.1	5782	8.83786e-05	0.0313665	33.8095
NW_024599749.1	13431	9.2515e-05	0.0313665	17.3316
NW_024599799.1	319	8.94241e-05	0.0313665	35.0389
NW_024599805.1	16224	9.13104e-05	0.0313665	22.7233
NW_024599805.1	16227	9.06545e-05	0.0313665	21.4487
NW_024599805.1	95951	9.19307e-05	0.0313665	23.4109
NW_024599799.1	320	9.34315e-05	0.0314317	37.2009
chr19	43405	9.54922e-05	0.0317567	28.9906
chr22	6775	9.55486e-05	0.0317567	19.1753
NW_024599724.1	45746	9.50204e-05	0.0317567	28.9834
NW_024599724.1	154677	9.70616e-05	0.0321305	31.05
chr12	49823	9.81342e-05	0.0322383	22.9608
NW_024599719.1	70859	9.81663e-05	0.0322383	17.1114
chr5	49656	0.000104313	0.0323628	16.7908
NW_024599719.1	8488	0.000102451	0.0323628	20.2785
NW_024599719.1	71677	0.00010338	0.0323628	24.8384
NW_024599719.1	324762	0.000104802	0.0323628	31.5185
NW_024599720.1	72217	0.000104651	0.0323628	27.4881
NW_024599724.1	324096	0.000101893	0.0323628	25.7481
NW_024599733.1	50644	0.000102642	0.0323628	25.9162
NW_024599734.1	30500	0.000100589	0.0323628	17.9658
NW_024599737.1	13891	0.000102866	0.0323628	29.6049
NW_024599805.1	410	0.000103841	0.0323628	28.9754
NW_024599805.1	15952	0.000100779	0.0323628	21.1252
NW_024599805.1	20432	0.000101329	0.0323628	19.7473
NW_024599805.1	71530	0.000104496	0.0323628	21.2313
NW_024599805.1	94539	0.000102096	0.0323628	21.9996
NW_024599819.1	4594	9.96889e-05	0.0323628	33.0129
NW_024599830.1	5309	0.000101518	0.0323628	31.6852
NW_024599719.1	3376	0.000106455	0.0327463	27.5555
NW_024599719.1	72773	0.000107168	0.0327463	20.4952
NW_024599812.1	87748	0.000107231	0.0327463	22.7915
NW_024599719.1	73230	0.00010814	0.0329025	18.9681
NW_024599719.1	97721	0.000108964	0.032973	18.5864
NW_024599805.1	64821	0.000109169	0.032973	16.1374
NW_024599719.1	193302	0.000110125	0.0331407	18.5831
NW_024599719.1	8489	0.000112666	0.0332546	17.9487
NW_024599719.1	14721	0.000112085	0.0332546	22.4944
NW_024599719.1	71579	0.000112522	0.0332546	24.3632
NW_024599720.1	52609	0.000112914	0.0332546	23.0587
NW_024599724.1	245698	0.000111408	0.0332546	26.8532
NW_024599805.1	57861	0.000110964	0.0332546	20.8698
NW_024599729.1	53771	0.000113614	0.033342	25.3871
chr5	54018	0.000114594	0.0335109	26.4695
NW_024599719.1	68271	0.000116442	0.0335767	30.7896
NW_024599724.1	34532	0.000115875	0.0335767	33.0264
NW_024599734.1	37323	0.000116261	0.0335767	19.7852
NW_024599823.1	65371	0.000116048	0.0335767	21.0783
NW_024599719.1	40893	0.000117892	0.0337595	24.2727
NW_024599720.1	58511	0.000117689	0.0337595	22.3134
chr2	249984470	0.000121544	0.0337962	24.7902
chr23	52457	0.000122512	0.0337962	23.8616
NW_024599719.1	38442	0.000122424	0.0337962	23.3395
NW_024599719.1	91734	0.000121544	0.0337962	28.5991
NW_024599719.1	98123	0.000122038	0.0337962	20.5868
NW_024599720.1	33586	0.000120859	0.0337962	18.2696
NW_024599724.1	97886	0.000120884	0.0337962	20.1988
NW_024599737.1	719	0.000121239	0.0337962	26.3798
NW_024599796.1	918	0.000119967	0.0337962	24.1861
NW_024599812.1	138346	0.000118767	0.0337962	20.2297
NW_024599830.1	32988	0.000119046	0.0337962	36.11
NW_024599719.1	125838	0.000124594	0.0342564	21.371
NW_024599719.1	236023	0.000125588	0.0343016	28.3869
NW_024599719.1	333125	0.00012522	0.0343016	25.4242
NW_024599719.1	3367	0.000128028	0.0345286	32.1857
NW_024599719.1	40920	0.000127168	0.0345286	22.5987
NW_024599719.1	116966	0.000128088	0.0345286	19.8395
NW_024599723.1	2833	0.000127496	0.0345286	23.4311
chr23	101921	0.000131508	0.0345634	35.273
NW_024599719.1	9742	0.000131891	0.0345634	20.8896
NW_024599719.1	238712	0.000131466	0.0345634	20.3431
NW_024599719.1	264596	0.000130109	0.0345634	23.8148
NW_024599719.1	327074	0.000129507	0.0345634	25.6352
NW_024599724.1	62500	0.000129732	0.0345634	18.8239
NW_024599805.1	15962	0.000131976	0.0345634	23.2232
NW_024599823.1	64265	0.000130299	0.0345634	34.3623
chr26	32378	0.000134045	0.0345694	20.5807
chr26	32813	0.000134673	0.0345694	26.2154
NW_024599719.1	4598	0.000135111	0.0345694	20.4417
NW_024599719.1	19306	0.00013408	0.0345694	22.7251
NW_024599719.1	38507	0.000135102	0.0345694	23.1963
NW_024599724.1	62728	0.00013534	0.0345694	22.5167
NW_024599775.1	57589	0.000134897	0.0345694	21.5439
NW_024599805.1	72666	0.00013509	0.0345694	25.4647
NW_024599720.1	58308	0.000137486	0.0347961	16.1101
NW_024599805.1	12719	0.000137559	0.0347961	23.5948
NW_024599812.1	133241	0.00013791	0.0347961	29.9603
NW_024599830.1	7520	0.000137248	0.0347961	32.4177
chr26	36573	0.00014103	0.0348721	21.975
NW_024599719.1	99756	0.000141406	0.0348721	28.1375
NW_024599720.1	52537	0.00014154	0.0348721	17.4757
NW_024599729.1	62472	0.000139887	0.0348721	32.4465
NW_024599732.1	2705	0.000140792	0.0348721	30.4545
NW_024599732.1	53741	0.000139438	0.0348721	19.8088
NW_024599805.1	64355	0.000139098	0.0348721	26.2022
NW_024599805.1	68510	0.000141873	0.0348721	26.8449
chr4	44624	0.000148379	0.0350435	23.4013
NW_024599719.1	42983	0.000147344	0.0350435	21.1545
NW_024599719.1	76702	0.000145583	0.0350435	26.699
NW_024599719.1	95444	0.000148629	0.0350435	15.3127
NW_024599719.1	119155	0.000148337	0.0350435	16.5238
NW_024599719.1	125952	0.000144728	0.0350435	21.8606
NW_024599719.1	193731	0.00014536	0.0350435	19.4461
NW_024599734.1	30512	0.000148101	0.0350435	17.1468
NW_024599767.1	10930	0.000146999	0.0350435	35.5519
NW_024599778.1	472	0.0001464	0.0350435	21.0436
NW_024599796.1	1045	0.000143583	0.0350435	25.5731
NW_024599805.1	69227	0.000147166	0.0350435	21.8148
NW_024599805.1	103880	0.000147147	0.0350435	23.8534
NW_024599805.1	194532	0.00014732	0.0350435	24.9923
NW_024599729.1	53889	0.000149143	0.0350648	20.2881
NW_024599719.1	13790	0.000150444	0.0352703	24.505
NW_024599785.1	1211	0.000151383	0.0353902	22.4656
NW_024599719.1	97704	0.000152172	0.0354746	17.6154
chr19	56565	0.000153812	0.0357011	25.4107
NW_024599719.1	8497	0.000154358	0.0357011	18.9222
NW_024599830.1	83958	0.000154438	0.0357011	29.9012
NW_024599812.1	82848	0.000156038	0.0359705	18.3013
NW_024599719.1	145240	0.00015737	0.0360902	30.2756
NW_024599742.1	13222	0.000157429	0.0360902	19.7849
NW_024599729.1	48034	0.000158462	0.0362264	24.6398
NW_024599719.1	16985	0.000160919	0.0366003	24.1496
NW_024599805.1	133090	0.000160982	0.0366003	21.4215
NW_024599730.1	84976	0.000161761	0.0366767	31.0422
NW_024599719.1	58730	0.000163232	0.0369092	28.4167
NW_024599724.1	47424	0.000164665	0.0371317	19.3395
NW_024599719.1	98177	0.000166217	0.0372229	20.2698
NW_024599724.1	324105	0.000166419	0.0372229	26.0079
NW_024599812.1	138601	0.00016595	0.0372229	23.3123
chr23	93952	0.000168241	0.0373635	30.1546
NW_024599719.1	42297	0.000168402	0.0373635	26.6098
NW_024599729.1	47318	0.000168262	0.0373635	24.329
NW_024599719.1	19315	0.000169775	0.0373721	21.0318
NW_024599719.1	238796	0.00017115	0.0373721	16.7737
NW_024599724.1	35710	0.000170278	0.0373721	17.0491
NW_024599724.1	97512	0.000170722	0.0373721	21.829
NW_024599771.1	8159	0.000169001	0.0373721	20.6678
NW_024599823.1	30132	0.000171109	0.0373721	33.3154
NW_024599719.1	115345	0.000172912	0.0373997	20.1006
NW_024599719.1	119118	0.000173084	0.0373997	17.9954
NW_024599719.1	119183	0.000172379	0.0373997	18.8131
NW_024599724.1	37030	0.000171853	0.0373997	22.0637
NW_024599805.1	64805	0.000173655	0.0374255	19.0584
NW_024599719.1	263838	0.000174378	0.0374317	20.3969
NW_024599805.1	19875	0.000174589	0.0374317	22.1597
NW_024599743.1	3723	0.000175567	0.0374473	22.8683
NW_024599788.1	2787	0.000175531	0.0374473	32.6154
NW_024599719.1	15384	0.000176894	0.0375369	22.9296
NW_024599805.1	66590	0.000176759	0.0375369	18.7332
chr18	17900	0.000178302	0.0375533	22.3856
NW_024599719.1	8789	0.000177925	0.0375533	15.3239
NW_024599719.1	43081	0.00018287	0.0375533	23.4966
NW_024599719.1	71585	0.000179079	0.0375533	22.6823
NW_024599719.1	77504	0.000178466	0.0375533	22.7438
NW_024599719.1	116967	0.000181598	0.0375533	16.4967
NW_024599724.1	37105	0.000181256	0.0375533	18.9251
NW_024599724.1	37112	0.000182573	0.0375533	23.0235
NW_024599724.1	51296	0.000181097	0.0375533	19.8377
NW_024599775.1	54223	0.00018026	0.0375533	30.751
NW_024599805.1	72611	0.000182589	0.0375533	30.5477
NW_024599812.1	86810	0.000180225	0.0375533	27.6316
NW_024599823.1	30152	0.000181257	0.0375533	30.587
NW_024599766.1	8543	0.000183787	0.0376482	21.2378
NW_024599719.1	78315	0.000187503	0.0378473	21.429
NW_024599720.1	53403	0.000186344	0.0378473	26.0307
NW_024599775.1	54317	0.000186081	0.0378473	21.3187
NW_024599794.1	242	0.00018644	0.0378473	29.5114
NW_024599805.1	20370	0.000187055	0.0378473	19.3772
NW_024599805.1	69549	0.000187179	0.0378473	21.7534
chr18	12738	0.000188848	0.0378693	30.882
NW_024599719.1	5784	0.000192285	0.0378693	29.1827
NW_024599719.1	78296	0.000191277	0.0378693	23.1695
NW_024599719.1	236040	0.000192454	0.0378693	28.8194
NW_024599720.1	29207	0.000190721	0.0378693	24.8852
NW_024599720.1	56699	0.00019101	0.0378693	22.2854
NW_024599724.1	48203	0.000191146	0.0378693	18.4341
NW_024599724.1	62759	0.000192646	0.0378693	19.7116
NW_024599742.1	10396	0.000190932	0.0378693	21.2511
NW_024599824.1	63981	0.000188126	0.0378693	28.8338
NW_024599830.1	61750	0.000191294	0.0378693	18.224
chr5	54029	0.000193354	0.0379184	24.9212
NW_024599719.1	41509	0.000195347	0.0380389	23.2731
NW_024599720.1	33597	0.000194901	0.0380389	18.9357
NW_024599830.1	13440	0.000194638	0.0380389	22.2687
NW_024599719.1	99787	0.000196944	0.0382599	34.1243
NW_024599719.1	70733	0.000197463	0.0382709	17.0436
NW_024599805.1	12789	0.000199203	0.0385147	20.7576
NW_024599805.1	57945	0.000199652	0.0385147	31.4331
NW_024599768.1	2731	0.000200761	0.0386385	20.0946
chr5	49638	0.000210498	0.038777	16.4206
chr12	14816	0.000207843	0.038777	25.3443
chr12	45799	0.000208379	0.038777	22.2236
chr18	8177	0.000210084	0.038777	26.5005
chr23	35662	0.000204121	0.038777	27.4648
NW_024599719.1	8367	0.000203276	0.038777	16.7634
NW_024599719.1	8638	0.000204869	0.038777	15.7787
NW_024599719.1	63518	0.000203136	0.038777	26.4083
NW_024599719.1	68485	0.000208947	0.038777	22.7822
NW_024599719.1	115934	0.000210471	0.038777	20.562
NW_024599719.1	312767	0.000206719	0.038777	21.6697
NW_024599720.1	38370	0.000209174	0.038777	22.5998
NW_024599724.1	35617	0.000208173	0.038777	21.5977
NW_024599724.1	53000	0.000209868	0.038777	19.8352
NW_024599724.1	55471	0.000210852	0.038777	27.1836
NW_024599742.1	13241	0.000207817	0.038777	20.7975
NW_024599757.1	2962	0.000210741	0.038777	27.7602
NW_024599791.1	2916	0.00020308	0.038777	26.5727
NW_024599805.1	80044	0.000207972	0.038777	21.0519
NW_024599812.1	82806	0.000206754	0.038777	18.0569
NW_024599805.1	72601	0.000212611	0.0388416	26.062
NW_024599812.1	88435	0.000211873	0.0388416	25.5544
NW_024599823.1	66175	0.000212269	0.0388416	17.8027
NW_024599724.1	48237	0.000213082	0.0388419	19.9363
NW_024599724.1	97796	0.00021382	0.0388909	16.5293
chr23	36137	0.000217484	0.0389518	21.5111
NW_024599719.1	4337	0.000217921	0.0389518	22.0368
NW_024599719.1	67686	0.00021664	0.0389518	23.9518
NW_024599719.1	244177	0.00021513	0.0389518	20.3946
NW_024599719.1	247677	0.000216785	0.0389518	20.608
NW_024599746.1	4765	0.00021629	0.0389518	32.1444
NW_024599824.1	32237	0.000214919	0.0389518	18.7348
NW_024599719.1	66736	0.000219293	0.0391125	22.9104
NW_024599812.1	88466	0.000220421	0.039145	25.231
NW_024599812.1	118242	0.000220027	0.039145	21.1463
NW_024599723.1	3441	0.000223124	0.0395403	31.6562
chr2	112920147	0.0002247	0.0395653	23.7862
NW_024599719.1	94347	0.000224223	0.0395653	20.1429
NW_024599724.1	46854	0.000224062	0.0395653	21.9653
NW_024599805.1	20542	0.000225654	0.0396489	20.6889
NW_024599719.1	20333	0.000226881	0.039696	23.5831
NW_024599719.1	70771	0.000226799	0.039696	16.8198
NW_024599719.1	181334	0.000227706	0.0397563	18.7975
chr18	12770	0.000231098	0.0398184	29.7279
chr22	12374	0.000230537	0.0398184	17.9359
NW_024599719.1	15404	0.000229247	0.0398184	21.0385
NW_024599720.1	54639	0.000232873	0.0398184	19.8181
NW_024599724.1	37920	0.00023264	0.0398184	28.5054
NW_024599724.1	43897	0.000231649	0.0398184	29.9082
NW_024599726.1	15752	0.00023157	0.0398184	28.2126
NW_024599731.1	37508	0.000229959	0.0398184	23.9452
NW_024599749.1	14932	0.000232842	0.0398184	21.3339
NW_024599805.1	2445	0.000231813	0.0398184	20.2719
chr26	34220	0.000240057	0.0398526	26.9193
NW_024599719.1	12952	0.000235304	0.0398526	18.0125
NW_024599719.1	70889	0.000238118	0.0398526	18.6182
NW_024599719.1	244426	0.000240576	0.0398526	26.0855
NW_024599719.1	268439	0.000236489	0.0398526	27.1721
NW_024599719.1	268459	0.000235643	0.0398526	27.4192
NW_024599719.1	307221	0.00024126	0.0398526	27.6507
NW_024599720.1	37704	0.000239391	0.0398526	27.4344
NW_024599730.1	116014	0.000237859	0.0398526	24.4797
NW_024599733.1	36998	0.000236733	0.0398526	30.835
NW_024599759.1	856	0.000239419	0.0398526	28.3732
NW_024599794.1	887	0.000240059	0.0398526	16.9678
NW_024599805.1	9707	0.000235398	0.0398526	27.9311
NW_024599812.1	138314	0.000240897	0.0398526	18.1677
NW_024599830.1	12938	0.000240174	0.0398526	31.6872
NW_024599830.1	52655	0.000236819	0.0398526	21.7897
NW_024599831.1	60099	0.000234962	0.0398526	26.1742
NW_024599719.1	36192	0.00024342	0.0399898	25.0398
NW_024599724.1	51688	0.000244118	0.0399898	24.0574
NW_024599766.1	5598	0.000243748	0.0399898	24.2714
NW_024599823.1	61053	0.000244506	0.0399898	20.0921
NW_024599719.1	43158	0.000247256	0.0401342	25.4825
NW_024599719.1	183703	0.000247589	0.0401342	17.3776
NW_024599720.1	52292	0.000247184	0.0401342	18.7196
NW_024599805.1	4181	0.000247814	0.0401342	21.6623
NW_024599823.1	54541	0.00024606	0.0401342	20.6246
NW_024599719.1	240714	0.000249397	0.04025	23.8639
NW_024599812.1	120101	0.000249502	0.04025	21.2684
NW_024599824.1	2334	0.000250778	0.0403773	20.912
NW_024599719.1	323265	0.000252852	0.040632	22.8125
NW_024599719.1	125973	0.000255646	0.0410015	21.776
NW_024599719.1	9568	0.000258407	0.0411674	18.6841
NW_024599719.1	308012	0.000258562	0.0411674	28.3664
NW_024599724.1	42545	0.000259081	0.0411674	21.9157
NW_024599724.1	47390	0.000260095	0.0411674	18.4216
NW_024599747.1	15410	0.000260163	0.0411674	26.2852
NW_024599805.1	12850	0.000259267	0.0411674	23.635
NW_024599823.1	51597	0.000260022	0.0411674	28.1179
NW_024599805.1	16210	0.000261609	0.0413173	22.4125
NW_024599719.1	117227	0.000263252	0.0414975	15.8064
NW_024599724.1	53025	0.000265545	0.0417002	23.613
NW_024599724.1	56978	0.000265173	0.0417002	20.5607
chr4	19122	0.000267282	0.0418935	25.5128
NW_024599750.1	4824	0.000267797	0.0418949	27.1843
chr5	54052	0.00027124	0.0419255	22.2175
chr11	902122	0.000270198	0.0419255	28.3517
NW_024599719.1	20521	0.00027154	0.0419255	25.4776
NW_024599719.1	43088	0.000271343	0.0419255	25.9459
NW_024599720.1	56787	0.000271066	0.0419255	18.0887
NW_024599723.1	2826	0.000269852	0.0419255	23.6171
NW_024599729.1	62583	0.000270551	0.0419255	22.98
NW_024599724.1	37906	0.000272911	0.041987	23.1285
NW_024599805.1	76693	0.000272953	0.041987	21.2961
NW_024599719.1	268433	0.000273874	0.0419873	27.4395
NW_024599726.1	69802	0.000273969	0.0419873	15.6
chr23	32844	0.000276926	0.0421275	24.7136
NW_024599719.1	164726	0.000276835	0.0421275	21.6971
NW_024599719.1	304637	0.000277429	0.0421275	22.3394
NW_024599720.1	33611	0.000276718	0.0421275	17.1146
NW_024599805.1	72665	0.000277029	0.0421275	27.5247
NW_024599805.1	12841	0.000278286	0.0421801	24.1233
chr23	56527	0.000279058	0.0422133	26.3432
NW_024599719.1	73239	0.000280035	0.0422133	15.1434
NW_024599724.1	45962	0.000279674	0.0422133	25.6449
NW_024599749.1	14931	0.000281878	0.0422949	25.7692
NW_024599776.1	7728	0.00028262	0.0422949	15.1408
NW_024599805.1	15931	0.000282317	0.0422949	19.9057
chr4	45716	0.000287275	0.0427581	27.0598
NW_024599719.1	75399	0.00028668	0.0427581	22.2917
NW_024599724.1	53706	0.00028675	0.0427581	16.4453
NW_024599805.1	91952	0.000287782	0.0427581	28.228
NW_024599719.1	38527	0.000288322	0.0427585	21.545
NW_024599724.1	41779	0.000288818	0.0427585	19.4504
NW_024599751.1	1467	0.000290436	0.0429212	19.315
NW_024599719.1	37402	0.000293232	0.0430959	21.8003
NW_024599719.1	242579	0.000293506	0.0430959	21.7772
NW_024599774.1	5476	0.000294742	0.0430959	18.4783
NW_024599805.1	81419	0.000293732	0.0430959	22.3055
NW_024599805.1	81426	0.000294455	0.0430959	22.2778
NW_024599724.1	42850	0.000296773	0.0433163	23.2673
NW_024599830.1	15553	0.00029761	0.0433619	16.8792
NW_024599719.1	284113	0.000301096	0.0437928	29.3022
NW_024599823.1	65365	0.000302542	0.0439259	17.8752
NW_024599719.1	38504	0.000303612	0.0439272	20.9675
NW_024599761.1	706	0.000303125	0.0439272	28.9978
chr5	33635	0.000305929	0.0439643	24.9096
chr5	49650	0.000304591	0.0439643	16.2004
NW_024599719.1	71086	0.000305519	0.0439643	21.0018
NW_024599787.1	1504	0.000305993	0.0439643	26.8078
NW_024599767.1	9726	0.00030733	0.0440698	16.2321
NW_024599767.1	10540	0.000308325	0.0440698	20.4172
NW_024599719.1	312849	0.000310969	0.044371	23.3589
NW_024599805.1	68737	0.000312158	0.0443876	21.3465
NW_024599830.1	59838	0.000312114	0.0443876	19.2841
NW_024599719.1	66809	0.000313561	0.0445106	19.1862
NW_024599775.1	42471	0.000315754	0.0447181	17.1572
NW_024599775.1	52846	0.000316503	0.0447181	28.8229
NW_024599779.1	6375	0.000316644	0.0447181	22.7884
chr4	44572	0.000328478	0.0447201	18.0181
chr5	31053	0.000320585	0.0447201	21.5476
chr12	5897	0.000331067	0.0447201	24.7187
chr20	51910	0.000327778	0.0447201	33.7127
NW_024599719.1	8111	0.000320799	0.0447201	18.214
NW_024599719.1	8140	0.000325515	0.0447201	15.8069
NW_024599719.1	8427	0.000334898	0.0447201	15.9805
NW_024599719.1	73321	0.000326811	0.0447201	17.9809
NW_024599719.1	120770	0.000330849	0.0447201	16.9821
NW_024599719.1	250109	0.00033367	0.0447201	21.9168
NW_024599720.1	47757	0.000323635	0.0447201	30.7891
NW_024599720.1	57996	0.000323791	0.0447201	18.4189
NW_024599724.1	41739	0.000318303	0.0447201	17.1182
NW_024599724.1	43345	0.000326755	0.0447201	22.0853
NW_024599724.1	51669	0.000333811	0.0447201	22.7525
NW_024599724.1	53031	0.000319043	0.0447201	24.7903
NW_024599724.1	62457	0.000333925	0.0447201	24.9824
NW_024599724.1	70555	0.000322355	0.0447201	16.7178
NW_024599724.1	166764	0.000334521	0.0447201	34.1667
NW_024599731.1	25572	0.000333742	0.0447201	22.901
NW_024599732.1	591	0.000321051	0.0447201	19.6289
NW_024599741.1	8697	0.000324967	0.0447201	17.7914
NW_024599744.1	20878	0.000327731	0.0447201	26.0394
NW_024599749.1	13418	0.000330566	0.0447201	16.6651
NW_024599788.1	168	0.000333958	0.0447201	20.5232
NW_024599794.1	945	0.00033096	0.0447201	20.2216
NW_024599805.1	10316	0.000335571	0.0447201	21.5797
NW_024599805.1	16199	0.000323196	0.0447201	21.0958
NW_024599805.1	66449	0.000335057	0.0447201	27.8949
NW_024599805.1	73096	0.000329206	0.0447201	15.0611
NW_024599805.1	95931	0.00033063	0.0447201	19.705
NW_024599812.1	87778	0.000321658	0.0447201	21.7524
NW_024599812.1	88793	0.000330182	0.0447201	16.1969
NW_024599824.1	80883	0.00032097	0.0447201	26.7127
NW_024599719.1	4171	0.000338407	0.0448812	24.2604
NW_024599719.1	14068	0.000338398	0.0448812	19.2188
NW_024599719.1	70869	0.000338196	0.0448812	19.1909
NW_024599719.1	193308	0.000339333	0.044932	18.2353
NW_024599805.1	90484	0.000341808	0.0451874	26.9933
chr1	120938387	0.00034505	0.0453819	19.2244
chr11	902079	0.000348763	0.0453819	19.6546
NW_024599719.1	14827	0.000345194	0.0453819	18.5808
NW_024599724.1	72227	0.000348118	0.0453819	23.3527
NW_024599726.1	45390	0.000348024	0.0453819	24.9971
NW_024599745.1	14392	0.000348425	0.0453819	15.6863
NW_024599772.1	1892	0.000343932	0.0453819	30.9524
NW_024599775.1	48716	0.000345558	0.0453819	17.8641
NW_024599805.1	10584	0.000346529	0.0453819	20.4484
NW_024599805.1	17469	0.000348299	0.0453819	18.7228
NW_024599719.1	55990	0.000349957	0.0453945	19.2232
NW_024599719.1	64244	0.000349701	0.0453945	28.2817
chr11	904573	0.000352378	0.0455657	16.8512
NW_024599724.1	98583	0.000352323	0.0455657	18.472
NW_024599719.1	90553	0.000353079	0.0455851	16.4087
NW_024599805.1	7993	0.000354495	0.0456968	24.2125
NW_024599719.1	116803	0.000356003	0.0458198	15.813
NW_024599724.1	57026	0.000357609	0.045928	19.3618
NW_024599743.1	2908	0.000358509	0.045928	26.5072
NW_024599805.1	13632	0.000358494	0.045928	23.6841
NW_024599733.1	39104	0.000359742	0.0460148	24.7195
NW_024599719.1	115050	0.00036522	0.0465714	20.074
chr5	29663	0.00037164	0.0466003	16.3099
chr22	6685	0.000370099	0.0466003	17.6048
NW_024599719.1	38414	0.000371172	0.0466003	22.0032
NW_024599719.1	230156	0.000367467	0.0466003	21.5905
NW_024599743.1	25187	0.000371126	0.0466003	29.3578
NW_024599774.1	7737	0.000366661	0.0466003	20.6835
NW_024599775.1	43321	0.000371143	0.0466003	29.8551
NW_024599805.1	68554	0.000366393	0.0466003	26.6395
NW_024599812.1	138465	0.000369259	0.0466003	18.3215
NW_024599823.1	61102	0.000370325	0.0466003	16.0557
NW_024599830.1	59307	0.000368357	0.0466003	19.9501
NW_024599719.1	53672	0.000373503	0.0467292	17.2459
NW_024599752.1	6890	0.000373798	0.0467292	16.436
NW_024599719.1	68349	0.000377344	0.0469598	16.6892
NW_024599719.1	303358	0.0003772	0.0469598	17.6401
NW_024599805.1	15450	0.000377117	0.0469598	34.8319
NW_024599719.1	73315	0.000379055	0.0471019	19.5522
NW_024599719.1	117098	0.000380052	0.0471549	18.3805
chr22	6754	0.000382514	0.047366	17.7596
NW_024599724.1	56602	0.000382906	0.047366	34.5635
NW_024599805.1	17574	0.000383471	0.047366	19.6558
NW_024599805.1	81337	0.000384928	0.0474504	23.748
NW_024599805.1	92987	0.0003853	0.0474504	20.3274
chr11	922512	0.000402986	0.0475605	26.8952
NW_024599719.1	20097	0.000390137	0.0475605	17.2939
NW_024599719.1	21652	0.000393824	0.0475605	21.595
NW_024599719.1	29067	0.000398041	0.0475605	25.8549
NW_024599719.1	53860	0.000399939	0.0475605	20.3414
NW_024599719.1	73563	0.000404548	0.0475605	17.9169
NW_024599719.1	98022	0.000389728	0.0475605	19.7381
NW_024599719.1	240726	0.000400816	0.0475605	26.1264
NW_024599719.1	242240	0.000402099	0.0475605	25.2695
NW_024599719.1	307045	0.000394052	0.0475605	26.2642
NW_024599720.1	58333	0.000404584	0.0475605	17.8865
NW_024599720.1	58336	0.000401352	0.0475605	21.0731
NW_024599720.1	59356	0.000403708	0.0475605	21.2704
NW_024599724.1	42570	0.000397367	0.0475605	17.2741
NW_024599724.1	53664	0.000392054	0.0475605	19.4101
NW_024599724.1	156761	0.000389143	0.0475605	22.9175
NW_024599724.1	173172	0.00039498	0.0475605	31.3141
NW_024599728.1	133275	0.000397685	0.0475605	21.0788
NW_024599728.1	172740	0.000398938	0.0475605	19.462
NW_024599729.1	14018	0.000394314	0.0475605	24.5732
NW_024599737.1	7884	0.000402873	0.0475605	18.432
NW_024599749.1	10737	0.000399235	0.0475605	19.5773
NW_024599749.1	13411	0.000402288	0.0475605	15.8993
NW_024599775.1	58332	0.000404324	0.0475605	17.8638
NW_024599800.1	970	0.000398617	0.0475605	29.5944
NW_024599805.1	68583	0.00039913	0.0475605	24.8723
NW_024599823.1	31298	0.00040338	0.0475605	18.7407
NW_024599823.1	66457	0.000395168	0.0475605	19.398
NW_024599824.1	33565	0.000403592	0.0475605	24.9267
NW_024599830.1	52360	0.000392602	0.0475605	21.5081
NW_024599831.1	60183	0.000404064	0.0475605	23.9732
chr26	33205	0.000406148	0.0475711	22.3892
NW_024599719.1	36014	0.000406307	0.0475711	22.3633
NW_024599719.1	247704	0.000408123	0.0475711	18.4353
NW_024599724.1	84949	0.000408056	0.0475711	25.1705
NW_024599724.1	97484	0.000406435	0.0475711	21.7138
NW_024599719.1	67706	0.000408719	0.0475735	19.533
NW_024599805.1	69214	0.00040936	0.0475811	20.3065
chr26	37549	0.000412076	0.0477969	21.5436
NW_024599729.1	62092	0.000412371	0.0477969	24.1745
NW_024599812.1	130784	0.000413252	0.047832	18.3255
NW_024599719.1	95969	0.000414383	0.0478498	23.6338
NW_024599730.1	117483	0.00041514	0.0478498	28.703
NW_024599805.1	64660	0.000414772	0.0478498	31.5149
NW_024599724.1	48377	0.00041601	0.0478834	23.7737
NW_024599719.1	96533	0.00041691	0.0479204	19.2947
NW_024599719.1	36042	0.000420694	0.0479563	23.0768
NW_024599719.1	65988	0.000428988	0.0479563	25.7208
NW_024599719.1	97724	0.000426558	0.0479563	16.282
NW_024599719.1	98795	0.000427077	0.0479563	17.2285
NW_024599719.1	116810	0.000421518	0.0479563	16.0205
NW_024599719.1	171087	0.000429392	0.0479563	26.8227
NW_024599719.1	268421	0.00042586	0.0479563	25.0168
NW_024599719.1	311349	0.000419767	0.0479563	23.9176
NW_024599720.1	57243	0.000424795	0.0479563	23.9043
NW_024599724.1	202169	0.000419333	0.0479563	28.0134
NW_024599724.1	202240	0.00042156	0.0479563	28.1736
NW_024599724.1	272986	0.000428723	0.0479563	27.3372
NW_024599726.1	20302	0.000428171	0.0479563	19.6063
NW_024599766.1	7776	0.000420134	0.0479563	21.9942
NW_024599797.1	1316	0.000418037	0.0479563	34.4019
NW_024599805.1	95965	0.000424588	0.0479563	22.062
NW_024599805.1	181542	0.000424627	0.0479563	22.4523
NW_024599823.1	66081	0.000427703	0.0479563	23.6025
NW_024599830.1	5038	0.000424714	0.0479563	24.9377
NW_024599830.1	5138	0.000425702	0.0479563	20.8682
NW_024599719.1	90147	0.000431577	0.0481354	17.0585
NW_024599719.1	311024	0.000433499	0.0482198	17.597
NW_024599805.1	33798	0.000433441	0.0482198	26.3256
chr23	36132	0.00043857	0.0485206	19.7595
NW_024599719.1	97730	0.000439933	0.0485206	17.3588
NW_024599724.1	55406	0.000439775	0.0485206	20.6544
NW_024599805.1	68754	0.000438075	0.0485206	19.9768
NW_024599812.1	82828	0.000438554	0.0485206	18.2747
NW_024599812.1	82910	0.000440308	0.0485206	21.6
NW_024599719.1	53638	0.000442084	0.048587	19.71
NW_024599719.1	268480	0.000442002	0.048587	25.3048
chr12	43386	0.000442843	0.0486058	16.6652
chr11	896864	0.000455521	0.0486493	24.0537
chr18	62562	0.00045484	0.0486493	27.8388
NW_024599719.1	144644	0.000449155	0.0486493	26.032
NW_024599719.1	178391	0.00045126	0.0486493	25.6129
NW_024599719.1	181314	0.000455584	0.0486493	16.8015
NW_024599723.1	35877	0.000448302	0.0486493	18.2164
NW_024599724.1	46046	0.000444605	0.0486493	19.663
NW_024599724.1	53554	0.000446433	0.0486493	18.4176
NW_024599724.1	85743	0.00045202	0.0486493	15.2507
NW_024599731.1	39656	0.000453619	0.0486493	20.2753
NW_024599733.1	39288	0.000453128	0.0486493	20.4327
NW_024599736.1	14443	0.000447375	0.0486493	19.533
NW_024599749.1	13408	0.00044534	0.0486493	15.2951
NW_024599768.1	2578	0.00044704	0.0486493	23.1534
NW_024599774.1	7724	0.000450181	0.0486493	18.0065
NW_024599805.1	64931	0.000448494	0.0486493	17.7132
NW_024599805.1	77193	0.000451991	0.0486493	21.2023
NW_024599812.1	90062	0.000451612	0.0486493	27.9802
NW_024599830.1	59733	0.000453782	0.0486493	17.14
NW_024599805.1	69306	0.000456766	0.0487127	19.1057
chr5	49677	0.000457504	0.0487286	16.403
NW_024599720.1	71457	0.000460973	0.048972	22.246
NW_024599765.1	8984	0.000460931	0.048972	16.3938
NW_024599719.1	71409	0.000462964	0.0490655	27.4405
NW_024599730.1	31017	0.00046332	0.0490655	22.0912
NW_024599748.1	23009	0.000463632	0.0490655	17.4131
NW_024599719.1	250126	0.000464925	0.0491134	21.4405
NW_024599719.1	269181	0.000466458	0.0491134	29.0943
NW_024599724.1	36185	0.000465873	0.0491134	17.9877
NW_024599805.1	96005	0.000466101	0.0491134	20.0904
chr5	37108	0.000470124	0.0492741	27.0067
NW_024599719.1	8279	0.000470333	0.0492741	16.443
NW_024599719.1	276435	0.000471625	0.0492741	32.4715
NW_024599724.1	55443	0.000472152	0.0492741	22.2357
NW_024599741.1	1241	0.000470415	0.0492741	18.3887
NW_024599768.1	2743	0.000471091	0.0492741	19.3569
NW_024599805.1	69426	0.000472137	0.0492741	20.2425
NW_024599742.1	14904	0.000473584	0.0493612	19.7155
NW_024599719.1	71971	0.000477184	0.0494253	15.1275
NW_024599732.1	54954	0.000476077	0.0494253	19.7753
NW_024599778.1	466	0.000476498	0.0494253	18.3772
NW_024599805.1	73144	0.000476846	0.0494253	19.5636
NW_024599805.1	76220	0.000477051	0.0494253	22.0138
chr12	48912	0.000482673	0.0494764	22.7185
chr23	92617	0.00048317	0.0494764	27.8738
chr26	32398	0.000483328	0.0494764	17.2036
NW_024599719.1	8280	0.000483301	0.0494764	15.7746
NW_024599719.1	8471	0.000481265	0.0494764	17.4005
NW_024599719.1	73291	0.000484064	0.0494764	17.2891
NW_024599720.1	31897	0.000480369	0.0494764	25.2404
NW_024599775.1	58606	0.000481988	0.0494764	18.0863
NW_024599805.1	21996	0.000484254	0.0494764	22.9185
NW_024599824.1	80925	0.000482137	0.0494764	22.9752
NW_024599831.1	60198	0.000481895	0.0494764	24.6232
NW_024599736.1	13509	0.000485386	0.0495309	22.5813
chr26	30339	0.000487627	0.0496145	20.0265
NW_024599726.1	69822	0.000487363	0.0496145	16.7716
NW_024599732.1	3978	0.000488784	0.0496328	19.4535
NW_024599719.1	266320	0.000489645	0.0496594	22.731
NW_024599719.1	96786	0.0004924	0.0497558	16.8643
NW_024599719.1	125972	0.000491489	0.0497558	20.3592
NW_024599724.1	46404	0.000492018	0.0497558	16.9458
chr23	98822	0.000495098	0.0497581	15.9421
NW_024599719.1	9561	0.000493528	0.0497581	17.2998
NW_024599719.1	134163	0.000495923	0.0497581	22.8435
NW_024599719.1	224393	0.000495418	0.0497581	24.9327
NW_024599726.1	241	0.00049637	0.0497581	26.5076
NW_024599729.1	54275	0.000495481	0.0497581	18.8429
NW_024599730.1	30926	0.000496631	0.0497581	16.9453
NW_024599823.1	64235	0.000498547	0.0498896	25.2329
NW_024599719.1	193299	0.000499544	0.0499058	20.4507
NW_024599755.1	5741	0.000499914	0.0499058	16.475
chr11	897382	0.000505309	0.0499902	23.2163
chr12	39745	0.000507077	0.0499902	17.7911
NW_024599719.1	6890	0.000506726	0.0499902	18.9682
NW_024599719.1	7683	0.000512204	0.0499902	23.7926
NW_024599719.1	8927	0.000517105	0.0499902	23.1839
NW_024599719.1	36051	0.000507125	0.0499902	21.5464
NW_024599719.1	60704	0.000510985	0.0499902	25.0409
NW_024599719.1	66223	0.000510203	0.0499902	16.0613
NW_024599719.1	71850	0.000515333	0.0499902	16.2145
NW_024599719.1	72767	0.00051294	0.0499902	17.9646
NW_024599719.1	96826	0.00050629	0.0499902	16.2811
NW_024599719.1	304886	0.000510595	0.0499902	17.3014
NW_024599720.1	39195	0.000515758	0.0499902	16.474
NW_024599720.1	58274	0.000503788	0.0499902	15.5496
NW_024599724.1	35731	0.00051241	0.0499902	15.5591
NW_024599724.1	37835	0.000516631	0.0499902	18.6132
NW_024599724.1	57037	0.000503566	0.0499902	18.2986
NW_024599726.1	42474	0.000512492	0.0499902	22.3504
NW_024599742.1	2947	0.000507964	0.0499902	21.6586
NW_024599742.1	13247	0.000508705	0.0499902	19.7088
NW_024599749.1	10751	0.000512475	0.0499902	18.7654
NW_024599750.1	4621	0.00051391	0.0499902	20.6461
NW_024599799.1	379	0.000501897	0.0499902	26.3219
NW_024599805.1	71419	0.000517673	0.0499902	18.8101
NW_024599812.1	84147	0.000505848	0.0499902	19.2099
NW_024599812.1	124220	0.000514605	0.0499902	23.5164
NW_024599823.1	56799	0.000506246	0.0499902	21.7158
chr15	49681782	5.42359e-08	0.00224423	-46.71
chr12	186070	3.92866e-05	0.0272767	-33.1088
chr15	49681889	3.21881e-05	0.0272767	-37.3892
chr15	49681771	5.4725e-05	0.029018	-38.013
chr15	49681831	6.07025e-05	0.0291496	-34.3371
chr15	49681457	0.000131284	0.0345634	-35.119
chr15	49681377	0.000454201	0.0486493	-25.2896
