# Supplementary material for: Paternal Methionine Supplementation Alters DNA Methylation Patterns in Preimplantation Sheep Embryos
Source: Epigenomes. 2026 Jul 6;10(3):46. doi: 10.3390/epigenomes10030046 (PMC13398327; doi:10.3390/epigenomes10030046)
Supplement: Supplementary file 1 [file epigenomes-10-00046-s001.zip › Table S2.xlsx]

## Sheet: 20KB_TSS
feature.name	target_DMC_row	dist.to.feature	feature.strand	chromosome	gene_ID	Genomic context	methylation satus
XM_060408835.1	170	-17344	+	chr2	LOC121818522	exon	hypermethylated
XM_060408835.1	285	-17377	+	chr2	LOC121818522	exon	hypermethylated
XR_009595654.1	22	-19109	+	chr12	LOC114117332	intergenic	hypermethylated
XR_009595654.1	144	-16173	+	chr12	LOC114117332	intergenic	hypermethylated
XR_009595654.1	172	-15755	+	chr12	LOC114117332	intergenic	hypermethylated
XR_009595654.1	246	-16344	+	chr12	LOC114117332	intergenic	hypermethylated
XR_009595654.1	780	-17255	+	chr12	LOC114117332	intergenic	hypermethylated
XR_009600724.1	614	-6510	-	chr1	LOC121816055	intergenic	hypermethylated
XM_042232798.1	1	-2025	-	chr15	LOC114118287	intergenic	hypomethylated
XM_042232798.1	3	-2132	-	chr15	LOC114118287	intergenic	hypomethylated
XM_042232798.1	4	-2014	-	chr15	LOC114118287	intergenic	hypomethylated
XM_042232798.1	5	-2074	-	chr15	LOC114118287	intergenic	hypomethylated
XM_042232798.1	6	-1700	-	chr15	LOC114118287	intergenic	hypomethylated
XM_042232798.1	7	-1620	-	chr15	LOC114118287	intergenic	hypomethylated
