# Supplementary material for: Paternal Methionine Supplementation Alters DNA Methylation Patterns in Preimplantation Sheep Embryos
Source: Epigenomes. 2026 Jul 6;10(3):46. doi: 10.3390/epigenomes10030046 (PMC13398327; doi:10.3390/epigenomes10030046)
Supplement: Supplementary file 1 [file epigenomes-10-00046-s001.zip › Table S3.xlsx]

## Sheet: Sheet1
Chromosome	Position (ARS_UI_Ramb_3.0)	p-value	q-value	Methylation difference (%)	Genomic context
chr19	19282	6.05647e-05	0.0249626	22.5965	intergenic
NW_024599724.1	43897	5.67158e-05	0.024366	21.7115	unmapped
NW_024599720.1	38206	3.03293e-07	0.000995645	19.3967	unmapped
chr26	5676	1.7538e-06	0.00316394	17.8659	intergenic
chr18	12729	5.03773e-05	0.0236254	16.9175	intergenic
NW_024599719.1	240726	0.000160534	0.0424101	16.7836	unmapped
NW_024599805.1	21996	2.77986e-06	0.00418547	15.5164	unmapped
NW_024599805.1	66441	1.94197e-05	0.0133178	15.2598	unmapped
